# Supplementary material for: The association between human blood clot analogue computed tomography imaging, composition, contraction, and mechanical characteristics
Source: PLoS One. 2023 Nov 13;18(11):e0293456. doi: 10.1371/journal.pone.0293456 (PMC10642823; doi:10.1371/journal.pone.0293456)
Supplement: S1 Raw data — (XLSX) [file pone.0293456.s016.xlsx]

## Sheet: Raw data
Donor	RBC suspension	RBC Content (%)	Degree of contraction (%)	High strain stiffness (kPa)	NCCT Density (HU)	Density increase (HU)
1	0	0	89.42	286.86	31.13	97.17
2	0	0.22	94.15	1672	35.15	81.91
3	0	0.031	91.19	177.2	32.24	83.83
4	0	0	95.78	576	37.68	126.73
1	0.2	93.41	76.01	83.36	77.64	15.32
2	0.2	91.42	72.7	523.42	79.59	14.56
3	0.2	88.14	64.47	56.24	72.05	3.91
4	0.2	90.63	76.9	133	82.53	5.88
1	0.4	88.75	55.74	71.62	79.91	11.31
2	0.4	96.9	46.05	429.14	85.1	17.11
3	0.4	93.25	41.82	33.23	85.44	12.95
4	0.4	94.49	59.15	59.91	85.05	5.38
1	0.6	89.78	21.82	41.33	81.93	11.91
2	0.6	98.84	18.84	171.82	88.7	12.35
3	0.6	96.04	41.94	31.92	86.57	17
4	0.6	96.5	40.85	29.15	84.87	2.13
1	0.8	96.04	11.11	10.69	83.27	2.45
2	0.8	99.29	15.59	65.32	80.84	6.94
3	0.8	99.47	18.75	7.71	79.29	7.13
4	0.8	96.59	16.25	4.96	79.47	12.03
